# Supplementary material for: TWIST1+FAP+ fibroblasts in the pathogenesis of intestinal fibrosis in Crohn’s disease
Source: J Clin Invest. 2024 Jul 18;134(18):e179472. doi: 10.1172/JCI179472 (PMC11405050; doi:10.1172/JCI179472)
Supplement: Supporting data values [file jci-134-179472-s184.xlsx]

## Sheet: Fig.1C
Histological score
	Non-fibrotic	Fibrosis
P1	0	4
P2	1	3
P3	1	3
P4	1	3
P5	0	4
P6	1	3

## Sheet: Fig.1D
	Mucosa
	Non-fibrotic		Fibrosis
	min	max	min	max
P1	100	100	380.88	244.006
P2	100	100	159.79	225.014
P3	100	100	134.41	189.982
P4	100	100	226.21	314.055
P5	100	100	209.41	101.247
P6	100	100	215.49	188.776

## Sheet: Fig.1E
	Submucosa
	Non-fibrotic		Fibrosis
	min	max	min	max
P1	100	100	420.2	208.504
P2	100	100	121.25	73.5755
P3	100	100	160.85	171.268
P4	100	100	238.11	172.977
P5	100	100	163.41	149.855
P6	100	100	405.9	147.639

## Sheet: Fig.1F
	Muscularis propria
	Non-fibrotic		Fibrosis
	min	max	min	max
P1	100	100	190.3	184.837
P2	100	100	103.6	172.811
P3	100	100	209.63	177.56
P4	100	100	150.48	177.358
P5	100	100	176.36	161.434
P6	100	100	125.45	133.94

## Sheet: Fig.1I
Group	Celltype	Percentage(%)
Non-fibrotic	MSCs	16.7718
Non-fibrotic	Endothelial cells	10.8156
Non-fibrotic	Myeloid cells	4.32681
Non-fibrotic	B cells	3.18071
Non-fibrotic	Plasma cells	4.06055
Non-fibrotic	Glial cells	1.43262
Non-fibrotic	Mast cells	13.7387
Non-fibrotic	T/ILCs	45.459
Non-fibrotic	Epithelial cells	0.21417
Fibrosis	MSCs	22.102
Fibrosis	Endothelial cells	11.4069
Fibrosis	Myeloid cells	7.25812
Fibrosis	B cells	3.82461
Fibrosis	Plasma cells	3.90036
Fibrosis	Glial cells	3.50398
Fibrosis	Mast cells	10.2371
Fibrosis	T/ILCs	37.5467
Fibrosis	Epithelial cells	0.22021

## Sheet: Fig.1J
Celltype	ECM score
MSCs	0.359647
MSCs	0.467153
MSCs	0.458588
MSCs	0.421727
MSCs	0.395756
MSCs	0.227253
MSCs	0.451293
MSCs	0.375571
MSCs	0.412046
MSCs	0.297147
MSCs	0.185595
MSCs	0.211976
MSCs	0.406458
MSCs	0.242916
MSCs	0.374432
MSCs	0.354126
MSCs	0.323853
MSCs	0.373124
MSCs	0.381898
MSCs	0.37116
MSCs	0.378282
MSCs	0.312045
MSCs	0.27262
MSCs	0.379777
MSCs	0.383622
MSCs	0.232508
MSCs	0.372061
MSCs	0.380083
MSCs	0.226682
MSCs	0.45579
MSCs	0.343346
MSCs	0.373693
MSCs	0.404297
MSCs	0.386741
MSCs	0.475339
MSCs	0.37954
MSCs	0.279279
MSCs	0.384402
MSCs	0.201584
MSCs	0.289914
MSCs	0.298527
MSCs	0.377951
MSCs	0.365863
MSCs	0.363655
MSCs	0.261976
MSCs	0.493661
MSCs	0.411343
MSCs	0.277299
MSCs	0.303629
MSCs	0.184976
MSCs	0.431241
MSCs	0.376627
MSCs	0.173715
MSCs	0.333755
MSCs	0.417918
MSCs	0.376258
MSCs	0.474255
MSCs	0.44935
MSCs	0.468146
MSCs	0.373981
MSCs	0.385233
MSCs	0.230549
MSCs	0.190789
MSCs	0.257563
MSCs	0.447206
MSCs	0.354346
MSCs	0.447559
MSCs	0.399075
MSCs	0.251274
MSCs	0.414907
MSCs	0.346646
MSCs	0.333535
MSCs	0.242747
MSCs	0.39195
MSCs	0.448372
MSCs	0.174816
MSCs	0.496647
MSCs	0.26715
MSCs	0.319057
MSCs	0.309813
MSCs	0.296435
MSCs	0.428972
MSCs	0.281667
MSCs	0.384858
MSCs	0.363781
MSCs	0.41007
MSCs	0.391928
MSCs	0.38537
MSCs	0.311473
MSCs	0.402005
MSCs	0.437137
MSCs	0.284028
MSCs	0.423999
MSCs	0.413334
MSCs	0.449985
MSCs	0.214992
MSCs	0.330358
MSCs	0.207333
MSCs	0.422677
MSCs	0.293558
MSCs	0.433562
MSCs	0.183571
MSCs	0.220882
MSCs	0.374079
MSCs	0.380387
MSCs	0.385346
MSCs	0.384859
MSCs	0.409819
MSCs	0.403428
MSCs	0.365865
MSCs	0.482081
MSCs	0.301955
MSCs	0.231473
MSCs	0.443676
MSCs	0.39971
MSCs	0.367816
MSCs	0.362666
MSCs	0.437042
MSCs	0.396039
MSCs	0.399901
MSCs	0.159183
MSCs	0.171648
MSCs	0.438814
MSCs	0.430331
MSCs	0.235072
MSCs	0.114738
MSCs	0.27267
MSCs	0.363565
MSCs	0.385417
MSCs	0.32554
MSCs	0.391445
MSCs	0.383123
MSCs	0.0995151
MSCs	0.408748
MSCs	0.302747
MSCs	0.397513
MSCs	0.212652
MSCs	0.27161
MSCs	0.477513
MSCs	0.188798
MSCs	0.413737
MSCs	0.358199
MSCs	0.442346
MSCs	0.367694
MSCs	0.441684
MSCs	0.174595
MSCs	0.404877
MSCs	0.383947
MSCs	0.388614
MSCs	0.363894
MSCs	0.235269
MSCs	0.327617
MSCs	0.343916
MSCs	0.426417
MSCs	0.346264
MSCs	0.408007
MSCs	0.34101
MSCs	0.343207
MSCs	0.252726
MSCs	0.336555
MSCs	0.443997
MSCs	0.495621
MSCs	0.188341
MSCs	0.462557
MSCs	0.454351
MSCs	0.390291
MSCs	0.363909
MSCs	0.495763
MSCs	0.41592
MSCs	0.308297
MSCs	0.346772
MSCs	0.368637
MSCs	0.293893
MSCs	0.421813
MSCs	0.351434
MSCs	0.465424
MSCs	0.346635
MSCs	0.369938
MSCs	0.334771
MSCs	0.279813
MSCs	0.38013
MSCs	0.386753
MSCs	0.376345
MSCs	0.448382
MSCs	0.42086
MSCs	0.316369
MSCs	0.37873
MSCs	0.496416
MSCs	0.350464
MSCs	0.345827
MSCs	0.315636
MSCs	0.40706
MSCs	0.318462
MSCs	0.429905
MSCs	0.202661
MSCs	0.367473
MSCs	0.270507
MSCs	0.444556
MSCs	0.16471
MSCs	0.344904
MSCs	0.36291
MSCs	0.421721
MSCs	0.313753
MSCs	0.400485
MSCs	0.2435
MSCs	0.378304
MSCs	0.143011
MSCs	0.235974
MSCs	0.32337
MSCs	0.406356
MSCs	0.383624
MSCs	0.337211
MSCs	0.217269
MSCs	0.336579
MSCs	0.403689
MSCs	0.299437
MSCs	0.323264
MSCs	0.548477
MSCs	0.31491
MSCs	0.397619
MSCs	0.284013
MSCs	0.3482
MSCs	0.282426
MSCs	0.383477
MSCs	0.401802
MSCs	0.354485
MSCs	0.394454
MSCs	0.348125
MSCs	0.370142
MSCs	0.344376
MSCs	0.244983
MSCs	0.457494
MSCs	0.323733
MSCs	0.326843
MSCs	0.22016
MSCs	0.384879
MSCs	0.388051
MSCs	0.334624
MSCs	0.355087
MSCs	0.401302
MSCs	0.359824
MSCs	0.391269
MSCs	0.23847
MSCs	0.462454
MSCs	0.142805
MSCs	0.457327
MSCs	0.477588
MSCs	0.394577
MSCs	0.39053
MSCs	0.224167
MSCs	0.266976
MSCs	0.364414
MSCs	0.431781
MSCs	0.36844
MSCs	0.297843
MSCs	0.460373
MSCs	0.237282
MSCs	0.249411
MSCs	0.360919
MSCs	0.412127
MSCs	0.381454
MSCs	0.370883
MSCs	0.290472
MSCs	0.418321
MSCs	0.362974
MSCs	0.384926
MSCs	0.433744
MSCs	0.396407
MSCs	0.435889
MSCs	0.419058
MSCs	0.387506
MSCs	0.526764
MSCs	0.429592
MSCs	0.383522
MSCs	0.24442
MSCs	0.41623
MSCs	0.306322
MSCs	0.344639
MSCs	0.328255
MSCs	0.349053
MSCs	0.200123
MSCs	0.203071
MSCs	0.229327
MSCs	0.371486
MSCs	0.352061
MSCs	0.287354
MSCs	0.27052
MSCs	0.204332
MSCs	0.377378
MSCs	0.386909
MSCs	0.367607
MSCs	0.349868
MSCs	0.387909
MSCs	0.207342
MSCs	0.34274
MSCs	0.365338
MSCs	0.173855
MSCs	0.444229
MSCs	0.426828
MSCs	0.39527
MSCs	0.357307
MSCs	0.377745
MSCs	0.407468
MSCs	0.324026
MSCs	0.412741
MSCs	0.383791
MSCs	0.365369
MSCs	0.182971
MSCs	0.395944
MSCs	0.407268
MSCs	0.348208
MSCs	0.459339
MSCs	0.461756
MSCs	0.257712
MSCs	0.16748
MSCs	0.39996
MSCs	0.375997
MSCs	0.446573
MSCs	0.189699
MSCs	0.3657
MSCs	0.336431
MSCs	0.455855
MSCs	0.329746
MSCs	0.451673
MSCs	0.199386
MSCs	0.253547
MSCs	0.3687
MSCs	0.288626
MSCs	0.435945
MSCs	0.368916
MSCs	0.354161
MSCs	0.160036
MSCs	0.337815
MSCs	0.401176
MSCs	0.41447
MSCs	0.324686
MSCs	0.34433
MSCs	0.204824
MSCs	0.378403
MSCs	0.366443
MSCs	0.276895
MSCs	0.383588
MSCs	0.423632
MSCs	0.454715
MSCs	0.368267
MSCs	0.458973
MSCs	0.386496
MSCs	0.36281
MSCs	0.305757
MSCs	0.279111
MSCs	0.463677
MSCs	0.397165
MSCs	0.159667
MSCs	0.3359
MSCs	0.367073
MSCs	0.401954
MSCs	0.376481
MSCs	0.185906
MSCs	0.369964
MSCs	0.410321
MSCs	0.404759
MSCs	0.430966
MSCs	0.182414
MSCs	0.292201
MSCs	0.418282
MSCs	0.283047
MSCs	0.464728
MSCs	0.203672
MSCs	0.209087
MSCs	0.402598
MSCs	0.44223
MSCs	0.236718
MSCs	0.386487
MSCs	0.38852
MSCs	0.452311
MSCs	0.394515
MSCs	0.330939
MSCs	0.408149
MSCs	0.213824
MSCs	0.357912
MSCs	0.39037
MSCs	0.204922
MSCs	0.308236
MSCs	0.450174
MSCs	0.349389
MSCs	0.315707
MSCs	0.362486
MSCs	0.293519
MSCs	0.436463
MSCs	0.287695
MSCs	0.392893
MSCs	0.395327
MSCs	0.328658
MSCs	0.384699
MSCs	0.377787
MSCs	0.305418
MSCs	0.219092
MSCs	0.299801
MSCs	0.175258
MSCs	0.385515
MSCs	0.392605
MSCs	0.221704
MSCs	0.266478
MSCs	0.3588
MSCs	0.441457
MSCs	0.399794
MSCs	0.179791
MSCs	0.417641
MSCs	0.431826
MSCs	0.232065
MSCs	0.334705
MSCs	0.353734
MSCs	0.418367
MSCs	0.215764
MSCs	0.401341
MSCs	0.423097
MSCs	0.309312
MSCs	0.483043
MSCs	0.388995
MSCs	0.341999
MSCs	0.449559
MSCs	0.355561
MSCs	0.317751
MSCs	0.301907
MSCs	0.208596
MSCs	0.438719
MSCs	0.299937
MSCs	0.353792
MSCs	0.400682
MSCs	0.350941
MSCs	0.452191
MSCs	0.226751
MSCs	0.560789
MSCs	0.352173
MSCs	0.276891
MSCs	0.297184
MSCs	0.391959
MSCs	0.442653
MSCs	0.329982
MSCs	0.365922
MSCs	0.277862
MSCs	0.357716
MSCs	0.214423
MSCs	0.312611
MSCs	0.343802
MSCs	0.352789
MSCs	0.355658
MSCs	0.280609
MSCs	0.399943
MSCs	0.451351
MSCs	0.331034
MSCs	0.349954
MSCs	0.300886
MSCs	0.363669
MSCs	0.37751
MSCs	0.109167
MSCs	0.194228
MSCs	0.30503
MSCs	0.413282
MSCs	0.376251
MSCs	0.443857
MSCs	0.214633
MSCs	0.274753
MSCs	0.389956
MSCs	0.338406
MSCs	0.374167
MSCs	0.363403
MSCs	0.216205
MSCs	0.184845
MSCs	0.404642
MSCs	0.399119
MSCs	0.30787
MSCs	0.267337
MSCs	0.384237
MSCs	0.349555
MSCs	0.351054
MSCs	0.442864
MSCs	0.417892
MSCs	0.362128
MSCs	0.387626
MSCs	0.380542
MSCs	0.32812
MSCs	0.271139
MSCs	0.232723
MSCs	0.14797
MSCs	0.228138
MSCs	0.403545
MSCs	0.512291
MSCs	0.274689
MSCs	0.356325
MSCs	0.496992
MSCs	0.403943
MSCs	0.29683
MSCs	0.333879
MSCs	0.382117
MSCs	0.199128
MSCs	0.490223
MSCs	0.227463
MSCs	0.398571
MSCs	0.294075
MSCs	0.398398
MSCs	0.198961
MSCs	0.3605
MSCs	0.253748
MSCs	0.357469
MSCs	0.383745
MSCs	0.379215
MSCs	0.384906
MSCs	0.420203
MSCs	0.290576
MSCs	0.234137
MSCs	0.371182
MSCs	0.30505
MSCs	0.312879
MSCs	0.35735
MSCs	0.208256
MSCs	0.326556
MSCs	0.362251
MSCs	0.415811
MSCs	0.436162
MSCs	0.601541
MSCs	0.361567
MSCs	0.438219
MSCs	0.200492
MSCs	0.400704
MSCs	0.465614
MSCs	0.403871
MSCs	0.196725
MSCs	0.407149
MSCs	0.396783
MSCs	0.45509
MSCs	0.476629
MSCs	0.395368
MSCs	0.393169
MSCs	0.264404
MSCs	0.389835
MSCs	0.393859
MSCs	0.205573
MSCs	0.387599
MSCs	0.413698
MSCs	0.385786
MSCs	0.393163
MSCs	0.151197
MSCs	0.403687
MSCs	0.401603
MSCs	0.301017
MSCs	0.360121
MSCs	0.414341
MSCs	0.284986
MSCs	0.187447
MSCs	0.361221
MSCs	0.206536
MSCs	0.372192
MSCs	0.406972
MSCs	0.356318
MSCs	0.405757
MSCs	0.317304
MSCs	0.296232
MSCs	0.152051
MSCs	0.417024
MSCs	0.365363
MSCs	0.399545
MSCs	0.415955
MSCs	0.28124
MSCs	0.203306
MSCs	0.399916
MSCs	0.2899
MSCs	0.438042
MSCs	0.330688
MSCs	0.419815
MSCs	0.376311
MSCs	0.35724
MSCs	0.30601
MSCs	0.342995
MSCs	0.38531
MSCs	0.310634
MSCs	0.365014
MSCs	0.321994
MSCs	0.313494
MSCs	0.402059
MSCs	0.359459
MSCs	0.369629
MSCs	0.266695
MSCs	0.369697
MSCs	0.414197
MSCs	0.297704
MSCs	0.443506
MSCs	0.360773
MSCs	0.126224
MSCs	0.347866
MSCs	0.467781
MSCs	0.294754
MSCs	0.104884
MSCs	0.153436
MSCs	0.366603
MSCs	0.431808
MSCs	0.223874
MSCs	0.153133
MSCs	0.291377
MSCs	0.391619
MSCs	0.429812
MSCs	0.379628
MSCs	0.198144
MSCs	0.361466
MSCs	0.436284
MSCs	0.238902
MSCs	0.304635
MSCs	0.365875
MSCs	0.433308
MSCs	0.432597
MSCs	0.38097
MSCs	0.288842
MSCs	0.409059
MSCs	0.276125
MSCs	0.405845
MSCs	0.469043
MSCs	0.363033
MSCs	0.383286
MSCs	0.406107
MSCs	0.353921
MSCs	0.153694
MSCs	0.499816
MSCs	0.323329
MSCs	0.291086
MSCs	0.340692
MSCs	0.288925
MSCs	0.220091
MSCs	0.455087
MSCs	0.42464
MSCs	0.233565
MSCs	0.393158
MSCs	0.321127
MSCs	0.431956
MSCs	0.435746
MSCs	0.369599
MSCs	0.352594
MSCs	0.157867
MSCs	0.333202
MSCs	0.38896
MSCs	0.38135
MSCs	0.230949
MSCs	0.440632
MSCs	0.410702
MSCs	0.125925
MSCs	0.187998
MSCs	0.322841
MSCs	0.373404
MSCs	0.461162
MSCs	0.363985
MSCs	0.458319
MSCs	0.293365
MSCs	0.172565
MSCs	0.359964
MSCs	0.315138
MSCs	0.120406
MSCs	0.341965
MSCs	0.539134
MSCs	0.225423
MSCs	0.280539
MSCs	0.413929
MSCs	0.20132
MSCs	0.181815
MSCs	0.414186
MSCs	0.145866
MSCs	0.342995
MSCs	0.36338
MSCs	0.172376
MSCs	0.402762
MSCs	0.324979
MSCs	0.310409
MSCs	0.40454
MSCs	0.413377
MSCs	0.469157
MSCs	0.227195
MSCs	0.389231
MSCs	0.233017
MSCs	0.365882
MSCs	0.263818
MSCs	0.393373
MSCs	0.410682
MSCs	0.363783
MSCs	0.372331
MSCs	0.353254
MSCs	0.471941
MSCs	0.201701
MSCs	0.222796
MSCs	0.372123
MSCs	0.437957
MSCs	0.32795
MSCs	0.183102
MSCs	0.124411
MSCs	0.225692
MSCs	0.330053
MSCs	0.389788
MSCs	0.222231
MSCs	0.366393
MSCs	0.203089
MSCs	0.353477
MSCs	0.226248
MSCs	0.31003
MSCs	0.1326
MSCs	0.243529
MSCs	0.416645
MSCs	0.374048
MSCs	0.17233
MSCs	0.177334
MSCs	0.391554
MSCs	0.368677
MSCs	0.285433
MSCs	0.389277
MSCs	0.256831
MSCs	0.376087
MSCs	0.324603
MSCs	0.320689
MSCs	0.394938
MSCs	0.447067
MSCs	0.410995
MSCs	0.285833
MSCs	0.392049
MSCs	0.325117
MSCs	0.348758
MSCs	0.49274
MSCs	0.310014
MSCs	0.190327
MSCs	0.264176
MSCs	0.304479
MSCs	0.374273
MSCs	0.398874
MSCs	0.262944
MSCs	0.415986
MSCs	0.185206
MSCs	0.388822
MSCs	0.18373
MSCs	0.3412
MSCs	0.245758
MSCs	0.36817
MSCs	0.382644
MSCs	0.327571
MSCs	0.208367
MSCs	0.473225
MSCs	0.14873
MSCs	0.456534
MSCs	0.119638
MSCs	0.449492
MSCs	0.380651
MSCs	0.403039
MSCs	0.364986
MSCs	0.279391
MSCs	0.392047
MSCs	0.233478
MSCs	0.318114
MSCs	0.462247
MSCs	0.331766
MSCs	0.464982
MSCs	0.420929
MSCs	0.423809
MSCs	0.420574
MSCs	0.267927
MSCs	0.409105
MSCs	0.402988
MSCs	0.283432
MSCs	0.112651
MSCs	0.50821
MSCs	0.234998
MSCs	0.309893
MSCs	0.323475
MSCs	0.310203
MSCs	0.367144
MSCs	0.185211
MSCs	0.371089
MSCs	0.263477
MSCs	0.346741
MSCs	0.407206
MSCs	0.349939
MSCs	0.3155
MSCs	0.368853
MSCs	0.524942
MSCs	0.245451
MSCs	0.336968
MSCs	0.353666
MSCs	0.310507
MSCs	0.348628
MSCs	0.268002
MSCs	0.359346
MSCs	0.302779
MSCs	0.376189
MSCs	0.318072
MSCs	0.404734
MSCs	0.342192
MSCs	0.366259
MSCs	0.254513
MSCs	0.384396
MSCs	0.257949
MSCs	0.349444
MSCs	0.360816
MSCs	0.334756
MSCs	0.412447
MSCs	0.315165
MSCs	0.324981
MSCs	0.350081
MSCs	0.345556
MSCs	0.394597
MSCs	0.438961
MSCs	0.365768
MSCs	0.384605
MSCs	0.13581
MSCs	0.389755
MSCs	0.422144
MSCs	0.269149
MSCs	0.100228
MSCs	0.329131
MSCs	0.377063
MSCs	0.317634
MSCs	0.421802
MSCs	0.401142
MSCs	0.425631
MSCs	0.340253
MSCs	0.45492
MSCs	0.435225
MSCs	0.14224
MSCs	0.314802
MSCs	0.448586
MSCs	0.14277
MSCs	0.249632
MSCs	0.329242
MSCs	0.404717
MSCs	0.410409
MSCs	0.47364
MSCs	0.376234
MSCs	0.341424
MSCs	0.294896
MSCs	0.226095
MSCs	0.37397
MSCs	0.355184
MSCs	0.372757
MSCs	0.207555
MSCs	0.404589
MSCs	0.358507
MSCs	0.15999
MSCs	0.325567
MSCs	0.173127
MSCs	0.422479
MSCs	0.413228
MSCs	0.245694
MSCs	0.398423
MSCs	0.235099
MSCs	0.347669
MSCs	0.278291
MSCs	0.449025
MSCs	0.117793
MSCs	0.312835
MSCs	0.34212
MSCs	0.340815
MSCs	0.311804
MSCs	0.117622
MSCs	0.297816
MSCs	0.327937
MSCs	0.371821
MSCs	0.341673
MSCs	0.443536
MSCs	0.39284
MSCs	0.363136
MSCs	0.491904
MSCs	0.31384
MSCs	0.364326
MSCs	0.380887
MSCs	0.453026
MSCs	0.41989
MSCs	0.176007
MSCs	0.354998
MSCs	0.397216
MSCs	0.363668
MSCs	0.295681
MSCs	0.39383
MSCs	0.419657
MSCs	0.298861
MSCs	0.400944
MSCs	0.241421
MSCs	0.16013
MSCs	0.296979
MSCs	0.418494
MSCs	0.351416
MSCs	0.468175
MSCs	0.380791
MSCs	0.337379
MSCs	0.285722
MSCs	0.420895
MSCs	0.345993
MSCs	0.357651
MSCs	0.384545
MSCs	0.275266
MSCs	0.154349
MSCs	0.348265
MSCs	0.402873
MSCs	0.401091
MSCs	0.184707
MSCs	0.448012
MSCs	0.37702
MSCs	0.403639
MSCs	0.378895
MSCs	0.378998
MSCs	0.32699
MSCs	0.332976
MSCs	0.337958
MSCs	0.178363
MSCs	0.4074
MSCs	0.382363
MSCs	0.310183
MSCs	0.346182
MSCs	0.330922
MSCs	0.315913
MSCs	0.372424
MSCs	0.381298
MSCs	0.339926
MSCs	0.23585
MSCs	0.393196
MSCs	0.384431
MSCs	0.334314
MSCs	0.3584
MSCs	0.162518
MSCs	0.424908
MSCs	0.386654
MSCs	0.433706
MSCs	0.456981
MSCs	0.236302
MSCs	0.47265
MSCs	0.366358
MSCs	0.119495
MSCs	0.461661
MSCs	0.294007
MSCs	0.346167
MSCs	0.464202
MSCs	0.277683
MSCs	0.369295
MSCs	0.332866
MSCs	0.274753
MSCs	0.454732
MSCs	0.311746
MSCs	0.297894
MSCs	0.195186
MSCs	0.263895
MSCs	0.20107
MSCs	0.390355
MSCs	0.450215
MSCs	0.288454
MSCs	0.341507
MSCs	0.504376
MSCs	0.275808
MSCs	0.24486
MSCs	0.32474
MSCs	0.380986
MSCs	0.442193
MSCs	0.358921
MSCs	0.352868
MSCs	0.381279
MSCs	0.48436
MSCs	0.517641
MSCs	0.40978
MSCs	0.345589
MSCs	0.359307
MSCs	0.353744
MSCs	0.41618
MSCs	0.4099
MSCs	0.369988
MSCs	0.205998
MSCs	0.421929
MSCs	0.315499
MSCs	0.427057
MSCs	0.347596
MSCs	0.310696
MSCs	0.432856
MSCs	0.336875
MSCs	0.459386
MSCs	0.411977
MSCs	0.258136
MSCs	0.381865
MSCs	0.378973
MSCs	0.178504
MSCs	0.212786
MSCs	0.356439
MSCs	0.247539
MSCs	0.389442
MSCs	0.378602
MSCs	0.181045
MSCs	0.377938
MSCs	0.360827
MSCs	0.348554
MSCs	0.337018
MSCs	0.302692
MSCs	0.413846
MSCs	0.446807
MSCs	0.485653
MSCs	0.396115
MSCs	0.354896
MSCs	0.378375
MSCs	0.332929
MSCs	0.336474
MSCs	0.365866
MSCs	0.352695
MSCs	0.419378
MSCs	0.409471
MSCs	0.402386
MSCs	0.15613
MSCs	0.229063
MSCs	0.350514
MSCs	0.479968
MSCs	0.321543
MSCs	0.345972
MSCs	0.131246
MSCs	0.275703
MSCs	0.407157
MSCs	0.326541
MSCs	0.449871
MSCs	0.294568
MSCs	0.238551
MSCs	0.371709
MSCs	0.329166
MSCs	0.345031
MSCs	0.370328
MSCs	0.492056
MSCs	0.442779
MSCs	0.388026
MSCs	0.364617
MSCs	0.468556
MSCs	0.197861
MSCs	0.414309
MSCs	0.36082
MSCs	0.381717
MSCs	0.24641
MSCs	0.412458
MSCs	0.333297
MSCs	0.4046
MSCs	0.40176
MSCs	0.376803
MSCs	0.23125
MSCs	0.376177
MSCs	0.493658
MSCs	0.352432
MSCs	0.314636
MSCs	0.343675
MSCs	0.184072
MSCs	0.371905
MSCs	0.295148
MSCs	0.151784
MSCs	0.317596
MSCs	0.395001
MSCs	0.301451
MSCs	0.515605
MSCs	0.45266
MSCs	0.249941
MSCs	0.405634
MSCs	0.212807
MSCs	0.279429
MSCs	0.392911
MSCs	0.353504
MSCs	0.400767
MSCs	0.418598
MSCs	0.360878
MSCs	0.262365
MSCs	0.339575
MSCs	0.414837
MSCs	0.365486
MSCs	0.376985
MSCs	0.174722
MSCs	0.478092
MSCs	0.465164
MSCs	0.235298
MSCs	0.372171
MSCs	0.356835
MSCs	0.398454
MSCs	0.38808
MSCs	0.380077
MSCs	0.455023
MSCs	0.401081
MSCs	0.372953
MSCs	0.383013
MSCs	0.333035
MSCs	0.26607
MSCs	0.3623
MSCs	0.387417
MSCs	0.378828
MSCs	0.417179
MSCs	0.23541
MSCs	0.419501
MSCs	0.440164
MSCs	0.47152
MSCs	0.30375
MSCs	0.44487
MSCs	0.367759
MSCs	0.42828
MSCs	0.290797
MSCs	0.40032
MSCs	0.40176
MSCs	0.327133
MSCs	0.307682
MSCs	0.353438
MSCs	0.25534
MSCs	0.374275
MSCs	0.468614
MSCs	0.364325
MSCs	0.370984
MSCs	0.344687
MSCs	0.18713
MSCs	0.337901
MSCs	0.260647
MSCs	0.353498
MSCs	0.41124
MSCs	0.348515
MSCs	0.331002
MSCs	0.392517
MSCs	0.399501
MSCs	0.390212
MSCs	0.376515
MSCs	0.494001
MSCs	0.419799
MSCs	0.361839
MSCs	0.314266
MSCs	0.398386
MSCs	0.228955
MSCs	0.407109
MSCs	0.459244
MSCs	0.381982
MSCs	0.463749
MSCs	0.396114
MSCs	0.399683
MSCs	0.324335
MSCs	0.459399
MSCs	0.419687
MSCs	0.448844
MSCs	0.224628
MSCs	0.264925
MSCs	0.39647
MSCs	0.248436
MSCs	0.392869
MSCs	0.374041
MSCs	0.335426
MSCs	0.200148
MSCs	0.167601
MSCs	0.178309
MSCs	0.0527045
MSCs	0.30344
MSCs	0.145105
MSCs	0.193053
MSCs	0.48052
MSCs	0.31136
MSCs	0.347199
MSCs	0.269612
MSCs	0.388913
MSCs	0.213117
MSCs	0.360913
MSCs	0.315041
MSCs	0.444226
MSCs	0.40311
MSCs	0.410624
MSCs	0.302916
MSCs	0.354965
MSCs	0.180662
MSCs	0.3904
MSCs	0.330847
MSCs	0.157011
MSCs	0.39534
MSCs	0.273089
MSCs	0.38937
MSCs	0.234474
MSCs	0.314181
MSCs	0.508319
MSCs	0.288802
MSCs	0.351419
MSCs	0.353282
MSCs	0.224964
MSCs	0.390075
MSCs	0.485306
MSCs	0.333944
MSCs	0.444937
MSCs	0.228334
MSCs	0.380615
MSCs	0.373481
MSCs	0.372192
MSCs	0.48738
MSCs	0.423956
MSCs	0.390426
MSCs	0.369219
MSCs	0.27743
MSCs	0.243387
MSCs	0.426662
MSCs	0.395876
MSCs	0.180517
MSCs	0.328027
MSCs	0.467102
MSCs	0.393109
MSCs	0.381556
MSCs	0.40026
MSCs	0.560754
MSCs	0.409584
MSCs	0.338919
MSCs	0.199246
MSCs	0.425288
MSCs	0.346661
MSCs	0.178881
MSCs	0.374756
MSCs	0.432166
MSCs	0.414829
MSCs	0.347604
MSCs	0.463815
MSCs	0.32029
MSCs	0.314717
MSCs	0.433427
MSCs	0.379738
MSCs	0.353505
MSCs	0.502583
MSCs	0.139041
MSCs	0.412961
MSCs	0.379943
MSCs	0.390341
MSCs	0.183236
MSCs	0.365915
MSCs	0.363397
MSCs	0.266106
MSCs	0.367421
MSCs	0.175266
MSCs	0.334052
MSCs	0.175646
MSCs	0.405318
MSCs	0.467197
MSCs	0.348938
MSCs	0.359715
MSCs	0.350918
MSCs	0.468746
MSCs	0.473571
MSCs	0.429676
MSCs	0.348495
MSCs	0.410104
MSCs	0.362782
MSCs	0.432447
MSCs	0.251925
MSCs	0.35231
MSCs	0.137349
MSCs	0.450639
MSCs	0.265315
MSCs	0.332625
MSCs	0.334233
MSCs	0.40594
MSCs	0.383725
MSCs	0.35325
MSCs	0.414178
MSCs	0.326584
MSCs	0.378619
MSCs	0.099806
MSCs	0.21089
MSCs	0.281998
MSCs	0.392242
MSCs	0.388941
MSCs	0.211951
MSCs	0.14954
MSCs	0.431632
MSCs	0.402394
MSCs	0.258481
MSCs	0.331257
MSCs	0.431671
MSCs	0.422071
MSCs	0.404646
MSCs	0.186356
MSCs	0.410881
MSCs	0.146603
MSCs	0.290964
MSCs	0.208795
MSCs	0.426055
MSCs	0.165305
MSCs	0.0738019
MSCs	0.181608
MSCs	0.406575
MSCs	0.44366
MSCs	0.288147
MSCs	0.313115
MSCs	0.443543
MSCs	0.350568
MSCs	0.417618
MSCs	0.310516
MSCs	0.367267
MSCs	0.321379
MSCs	0.323867
MSCs	0.238781
MSCs	0.170688
MSCs	0.39909
MSCs	0.357903
MSCs	0.398075
MSCs	0.223017
MSCs	0.427923
MSCs	0.27378
MSCs	0.422611
MSCs	0.302015
MSCs	0.262263
MSCs	0.338187
MSCs	0.164491
MSCs	0.300454
MSCs	0.263973
MSCs	0.395698
MSCs	0.343276
MSCs	0.31583
MSCs	0.407449
MSCs	0.286506
MSCs	0.47674
MSCs	0.191501
MSCs	0.320491
MSCs	0.378187
MSCs	0.326643
MSCs	0.433313
MSCs	0.376512
MSCs	0.326298
MSCs	0.308879
MSCs	0.327179
MSCs	0.246245
MSCs	0.303932
MSCs	0.338295
MSCs	0.131606
MSCs	0.309035
MSCs	0.389392
MSCs	0.383339
MSCs	0.415441
MSCs	0.117987
MSCs	0.162807
MSCs	0.201623
MSCs	0.187345
MSCs	0.409529
MSCs	0.194949
MSCs	0.166529
MSCs	0.379195
MSCs	0.367424
MSCs	0.283479
MSCs	0.379223
MSCs	0.203166
MSCs	0.417885
MSCs	0.451488
MSCs	0.210367
MSCs	0.28339
MSCs	0.118171
MSCs	0.343552
MSCs	0.328763
MSCs	0.422936
MSCs	0.389203
MSCs	0.338324
MSCs	0.416477
MSCs	0.373649
MSCs	0.297816
MSCs	0.458553
MSCs	0.429101
MSCs	0.119833
MSCs	0.419596
MSCs	0.332414
MSCs	0.342897
MSCs	0.452429
MSCs	0.320493
MSCs	0.386957
MSCs	0.319206
MSCs	0.340423
MSCs	0.174904
MSCs	0.309227
MSCs	0.368748
MSCs	0.465987
MSCs	0.406888
MSCs	0.212564
MSCs	0.178382
MSCs	0.225236
MSCs	0.216928
MSCs	0.26318
MSCs	0.411734
MSCs	0.35862
MSCs	0.213768
MSCs	0.271466
MSCs	0.311201
MSCs	0.212064
MSCs	0.391955
MSCs	0.428859
MSCs	0.416217
MSCs	0.382644
MSCs	0.333015
MSCs	0.126888
MSCs	0.321627
MSCs	0.378267
MSCs	0.374477
MSCs	0.400348
MSCs	0.465408
MSCs	0.392786
MSCs	0.42089
MSCs	0.411686
MSCs	0.320214
MSCs	0.399793
MSCs	0.340047
MSCs	0.323125
MSCs	0.172886
MSCs	0.212392
MSCs	0.44465
MSCs	0.15975
MSCs	0.223509
MSCs	0.348748
MSCs	0.385092
MSCs	0.299096
MSCs	0.355746
MSCs	0.343801
MSCs	0.155719
MSCs	0.3438
MSCs	0.390117
MSCs	0.537929
MSCs	0.156717
MSCs	0.371304
MSCs	0.396839
MSCs	0.363597
MSCs	0.3176
MSCs	0.504698
MSCs	0.289073
MSCs	0.227425
MSCs	0.376527
MSCs	0.322728
MSCs	0.202176
MSCs	0.45703
MSCs	0.46112
MSCs	0.468491
MSCs	0.182727
MSCs	0.355462
MSCs	0.410916
MSCs	0.190066
MSCs	0.407669
MSCs	0.314682
MSCs	0.172302
MSCs	0.405528
MSCs	0.28086
MSCs	0.296716
MSCs	0.407805
MSCs	0.428986
MSCs	0.361873
MSCs	0.195021
MSCs	0.348848
MSCs	0.237305
MSCs	0.173576
MSCs	0.309984
MSCs	0.404064
MSCs	0.388076
MSCs	0.319669
MSCs	0.204347
MSCs	0.425923
MSCs	0.496802
MSCs	0.269364
MSCs	0.266916
MSCs	0.428447
MSCs	0.408677
MSCs	0.382709
MSCs	0.344538
MSCs	0.400918
MSCs	0.373034
MSCs	0.445097
MSCs	0.422969
MSCs	0.447751
MSCs	0.209597
MSCs	0.114208
MSCs	0.164962
MSCs	0.277577
MSCs	0.352361
MSCs	0.107995
MSCs	0.370412
MSCs	0.390399
MSCs	0.353323
MSCs	0.378437
MSCs	0.119867
MSCs	0.333742
MSCs	0.353572
MSCs	0.403758
MSCs	0.457384
MSCs	0.314439
MSCs	0.399619
MSCs	0.392443
MSCs	0.171149
MSCs	0.258924
MSCs	0.164718
MSCs	0.404036
MSCs	0.403689
MSCs	0.354381
MSCs	0.365658
MSCs	0.247433
MSCs	0.339247
MSCs	0.192915
MSCs	0.341113
MSCs	0.349683
MSCs	0.383303
MSCs	0.358002
MSCs	0.258214
MSCs	0.338419
MSCs	0.359338
MSCs	0.337798
MSCs	0.417332
MSCs	0.303221
MSCs	0.404943
MSCs	0.177846
MSCs	0.49861
MSCs	0.320098
MSCs	0.246544
MSCs	0.485936
MSCs	0.36184
MSCs	0.348722
MSCs	0.359502
MSCs	0.472555
MSCs	0.344084
MSCs	0.416867
MSCs	0.211621
MSCs	0.295363
MSCs	0.167584
MSCs	0.364233
MSCs	0.21913
MSCs	0.378526
MSCs	0.317284
MSCs	0.385295
MSCs	0.27788
MSCs	0.352756
MSCs	0.442754
MSCs	0.330998
MSCs	0.299207
MSCs	0.137258
MSCs	0.197926
MSCs	0.314257
MSCs	0.191569
MSCs	0.374291
MSCs	0.265372
MSCs	0.367951
MSCs	0.28845
MSCs	0.321941
MSCs	0.424583
MSCs	0.38255
MSCs	0.366418
MSCs	0.302122
MSCs	0.280716
MSCs	0.30839
MSCs	0.347925
MSCs	0.423144
MSCs	0.40896
MSCs	0.482289
MSCs	0.216973
MSCs	0.389168
MSCs	0.331283
MSCs	0.341851
MSCs	0.384269
MSCs	0.421649
MSCs	0.324008
MSCs	0.250484
MSCs	0.0971573
MSCs	0.439584
MSCs	0.426972
MSCs	0.401992
MSCs	0.375841
MSCs	0.311284
MSCs	0.451944
MSCs	0.340206
MSCs	0.465439
MSCs	0.326485
MSCs	0.261629
MSCs	0.227435
MSCs	0.083817
MSCs	0.330747
MSCs	0.456906
MSCs	0.393608
MSCs	0.40877
MSCs	0.332165
MSCs	0.208186
MSCs	0.376333
MSCs	0.225799
MSCs	0.291918
MSCs	0.162631
MSCs	0.414885
MSCs	0.321522
MSCs	0.442964
MSCs	0.158477
MSCs	0.349505
MSCs	0.416345
MSCs	0.226743
MSCs	0.31082
MSCs	0.228159
MSCs	0.162018
MSCs	0.32296
MSCs	0.48459
MSCs	0.434748
MSCs	0.211542
MSCs	0.316402
MSCs	0.418393
MSCs	0.139568
MSCs	0.280128
MSCs	0.230349
MSCs	0.297444
MSCs	0.154524
MSCs	0.15581
MSCs	0.348155
MSCs	0.280495
MSCs	0.371374
MSCs	0.33383
MSCs	0.212573
MSCs	0.23546
MSCs	0.42299
MSCs	0.333838
MSCs	0.144267
MSCs	0.337944
MSCs	0.0815579
MSCs	0.119883
MSCs	0.297794
MSCs	0.31155
MSCs	0.401545
MSCs	0.442756
MSCs	0.284538
MSCs	0.127375
MSCs	0.219158
MSCs	0.246687
MSCs	0.359863
MSCs	0.295317
MSCs	0.232488
MSCs	0.20202
MSCs	0.353982
MSCs	0.314789
MSCs	0.385761
MSCs	0.449978
MSCs	0.238294
MSCs	0.454
MSCs	0.374738
MSCs	0.215164
MSCs	0.271533
MSCs	0.157292
MSCs	0.400829
MSCs	0.359581
MSCs	0.227416
MSCs	0.424057
MSCs	0.318619
MSCs	0.417125
MSCs	0.321809
MSCs	0.382069
MSCs	0.334179
MSCs	0.450603
MSCs	0.22519
MSCs	0.192129
MSCs	0.349828
MSCs	0.341855
MSCs	0.393564
MSCs	0.23941
MSCs	0.257875
MSCs	0.335125
MSCs	0.350409
MSCs	0.308594
MSCs	0.384215
MSCs	0.199812
MSCs	0.153376
MSCs	0.36214
MSCs	0.246882
MSCs	0.147488
MSCs	0.0943248
MSCs	0.270957
MSCs	0.399714
MSCs	0.458178
MSCs	0.173374
MSCs	0.439798
MSCs	0.342495
MSCs	0.242557
MSCs	0.385331
MSCs	0.344713
MSCs	0.133027
MSCs	0.238419
MSCs	0.151854
MSCs	0.207804
MSCs	0.108567
MSCs	0.217791
MSCs	0.181873
MSCs	0.488704
MSCs	0.140461
MSCs	0.162157
MSCs	0.468675
MSCs	0.351181
MSCs	0.316318
MSCs	0.423681
MSCs	0.417867
MSCs	0.18875
MSCs	0.317705
MSCs	0.238822
MSCs	0.460292
MSCs	0.278223
MSCs	0.290325
MSCs	0.231673
MSCs	0.213074
MSCs	0.380583
MSCs	0.307345
MSCs	0.325626
MSCs	0.481552
MSCs	0.337465
MSCs	0.294469
MSCs	0.400743
MSCs	0.138878
MSCs	0.298405
MSCs	0.112987
MSCs	0.249484
MSCs	0.369233
MSCs	0.348537
MSCs	0.350015
MSCs	0.238225
MSCs	0.366638
MSCs	0.303399
MSCs	0.357129
MSCs	0.383687
MSCs	0.421
MSCs	0.191522
MSCs	0.44218
MSCs	0.367319
MSCs	0.297564
MSCs	0.422559
MSCs	0.362978
MSCs	0.397729
MSCs	0.328877
MSCs	0.336413
MSCs	0.292597
MSCs	0.356594
MSCs	0.416382
MSCs	0.266338
MSCs	0.187177
MSCs	0.321238
MSCs	0.322132
MSCs	0.247339
MSCs	0.408164
MSCs	0.429996
MSCs	0.17773
MSCs	0.240966
MSCs	0.350469
MSCs	0.314457
MSCs	0.185817
MSCs	0.31926
MSCs	0.221931
MSCs	0.346185
MSCs	0.363685
MSCs	0.30394
MSCs	0.410051
MSCs	0.33641
MSCs	0.191952
MSCs	0.327171
MSCs	0.43071
MSCs	0.160669
MSCs	0.470474
MSCs	0.371131
MSCs	0.325415
MSCs	0.46661
MSCs	0.385777
MSCs	0.298251
MSCs	0.384171
MSCs	0.418912
MSCs	0.320885
MSCs	0.398656
MSCs	0.399465
MSCs	0.336707
MSCs	0.168332
MSCs	0.395994
MSCs	0.404114
MSCs	0.149453
MSCs	0.28726
MSCs	0.264983
MSCs	0.326197
MSCs	0.173998
MSCs	0.320746
MSCs	0.198898
MSCs	0.353804
MSCs	0.183324
MSCs	0.170552
MSCs	0.297234
MSCs	0.100253
MSCs	0.427195
MSCs	0.166817
MSCs	0.129837
MSCs	0.160393
MSCs	0.156193
MSCs	0.383758
MSCs	0.456419
MSCs	0.307115
MSCs	0.459503
MSCs	0.220553
MSCs	0.230053
MSCs	0.402906
MSCs	0.343725
MSCs	0.397402
MSCs	0.46723
MSCs	0.242073
MSCs	0.412151
MSCs	0.394661
MSCs	0.334849
MSCs	0.182779
MSCs	0.28138
MSCs	0.406551
MSCs	0.395599
MSCs	0.329984
MSCs	0.399212
MSCs	0.418793
MSCs	0.38243
MSCs	0.346548
MSCs	0.145885
MSCs	0.0746982
MSCs	0.232224
MSCs	0.360788
MSCs	0.37645
MSCs	0.147602
MSCs	0.286979
MSCs	0.138642
MSCs	0.367372
MSCs	0.48899
MSCs	0.322927
MSCs	0.195989
MSCs	0.212213
MSCs	0.18501
MSCs	0.163511
MSCs	0.140322
MSCs	0.442609
MSCs	0.132731
MSCs	0.28696
MSCs	0.424129
MSCs	0.461943
MSCs	0.241629
MSCs	0.387003
MSCs	0.348815
MSCs	0.458362
MSCs	0.374778
MSCs	0.431048
MSCs	0.391427
MSCs	0.396757
MSCs	0.330757
MSCs	0.308986
MSCs	0.32634
MSCs	0.359242
MSCs	0.42371
MSCs	0.471451
MSCs	0.232927
MSCs	0.308319
MSCs	0.216641
MSCs	0.297827
MSCs	0.237156
MSCs	0.384512
MSCs	0.367904
MSCs	0.383114
MSCs	0.121622
MSCs	0.307179
MSCs	0.340499
MSCs	0.148762
MSCs	0.401975
MSCs	0.101812
MSCs	0.286385
MSCs	0.353944
MSCs	0.397195
MSCs	0.418793
MSCs	0.35631
MSCs	0.277497
MSCs	0.318148
MSCs	0.205129
MSCs	0.369234
MSCs	0.342948
MSCs	0.147231
MSCs	0.226188
MSCs	0.22842
MSCs	0.184365
MSCs	0.298579
MSCs	0.327819
MSCs	0.252656
MSCs	0.502308
MSCs	0.363779
MSCs	0.229292
MSCs	0.391199
MSCs	0.182675
MSCs	0.179274
MSCs	0.384261
MSCs	0.297547
MSCs	0.339832
MSCs	0.351278
MSCs	0.324765
MSCs	0.371115
MSCs	0.24376
MSCs	0.434328
MSCs	0.205886
MSCs	0.400432
MSCs	0.288153
MSCs	0.468945
MSCs	0.13109
MSCs	0.331379
MSCs	0.229498
MSCs	0.239158
MSCs	0.215926
MSCs	0.189417
MSCs	0.383517
MSCs	0.212892
MSCs	0.153182
MSCs	0.386916
MSCs	0.303015
MSCs	0.313944
MSCs	0.403936
MSCs	0.428494
MSCs	0.330436
MSCs	0.259329
MSCs	0.332955
MSCs	0.343922
MSCs	0.368629
MSCs	0.451469
MSCs	0.387453
MSCs	0.429897
MSCs	0.286444
MSCs	0.370611
MSCs	0.330276
MSCs	0.317886
MSCs	0.261299
MSCs	0.317158
MSCs	0.278896
MSCs	0.38545
MSCs	0.323885
MSCs	0.384305
MSCs	0.120822
MSCs	0.363325
MSCs	0.473555
MSCs	0.434309
MSCs	0.426147
MSCs	0.412077
MSCs	0.172606
MSCs	0.134948
MSCs	0.356245
MSCs	0.350864
MSCs	0.196712
MSCs	0.21798
MSCs	0.401978
MSCs	0.230285
MSCs	0.118624
MSCs	0.393534
MSCs	0.32861
MSCs	0.0694158
MSCs	0.176075
MSCs	0.293337
MSCs	0.430005
MSCs	0.185287
MSCs	0.361281
MSCs	0.406926
MSCs	0.312043
MSCs	0.144784
MSCs	0.335072
MSCs	0.456397
MSCs	0.4069
MSCs	0.299649
MSCs	0.206377
MSCs	0.361518
MSCs	0.373424
MSCs	0.376298
MSCs	0.417952
MSCs	0.235569
MSCs	0.44072
MSCs	0.172852
MSCs	0.153926
MSCs	0.405389
MSCs	0.246704
MSCs	0.176511
MSCs	0.407423
MSCs	0.39414
MSCs	0.323841
MSCs	0.405332
MSCs	0.215607
MSCs	0.325458
MSCs	0.472025
MSCs	0.409948
MSCs	0.326539
MSCs	0.34574
MSCs	0.29594
MSCs	0.496268
MSCs	0.337124
MSCs	0.155873
MSCs	0.433487
MSCs	0.143296
MSCs	0.468019
MSCs	0.39225
MSCs	0.44273
MSCs	0.42347
MSCs	0.122313
MSCs	0.353837
MSCs	0.430718
MSCs	0.378524
MSCs	0.42505
MSCs	0.358433
MSCs	0.441337
MSCs	0.112277
MSCs	0.176098
MSCs	0.23787
MSCs	0.330846
MSCs	0.36992
MSCs	0.346647
MSCs	0.425642
MSCs	0.332926
MSCs	0.384748
MSCs	0.454989
MSCs	0.219364
MSCs	0.30051
MSCs	0.367523
MSCs	0.203893
MSCs	0.387585
MSCs	0.373731
MSCs	0.205764
MSCs	0.332688
MSCs	0.217242
MSCs	0.383048
MSCs	0.174605
MSCs	0.410661
MSCs	0.251631
MSCs	0.391536
[truncated: 54,765 more rows]

## Sheet: Fig.2B
	FAP+ Fibroblasts	NT5E+ Fibroblasts	FGFR2+ Fibroblasts	CCL11+ Fibroblasts	BMP7- Telocytes	BMP7+ Telocytes	Pericytes	Myocytes
COL1A1	1.50948	0.215932	-0.227458	0.23811	0.480684	0.513148	-1.7808	-0.949091
COL3A1	1.25962	-0.107983	0.314554	0.818377	0.24897	0.280288	-1.92348	-0.890346
FAP	2.381	0.325508	-0.47959	-0.462577	-0.444132	-0.464999	-0.457163	-0.398045
TWIST1	1.99985	0.0611841	-0.156762	-0.785419	-0.727108	0.952879	-0.586455	-0.758166
CHI3L1	2.36012	-0.207381	-0.29623	-0.29842	-0.56561	0.271672	-0.725039	-0.539109
NT5E	1.10318	1.87659	-0.805532	-0.0328911	-0.671176	-0.804355	-0.715218	0.0494015
RSPO3	0.950063	1.9097	-0.761618	-0.015106	-0.783146	-0.808629	-0.736683	0.245417
GREM1	1.13409	1.4242	-0.826208	-0.256244	-0.80132	-0.843807	-0.801008	0.970297
CD34	0.540499	2.30045	-0.529858	-0.237851	-0.476107	-0.557876	-0.503171	-0.536086
OGN	0.736308	1.96978	-0.728363	0.567762	-0.741939	-0.759105	-0.684693	-0.359751
ADAMDEC1	-0.0926695	-0.580989	1.64796	1.51236	-0.843128	-0.582929	-0.667695	-0.392909
CTSC	-0.369957	-0.857864	2.00537	0.97081	-0.838079	0.0413736	-0.419632	-0.53202
FGFR2	-0.361942	-0.651427	1.82042	1.34849	-0.637721	-0.629442	-0.683738	-0.204648
CXCL6	-0.0101798	-0.711001	1.80644	1.32363	-0.480997	-0.567294	-0.692958	-0.667649
CXCL14	-0.723372	-1.25917	1.03425	0.281807	1.11945	0.985212	-1.21111	-0.227066
CCL11	0.580172	-0.167897	0.345693	2.1051	-0.573213	-0.706987	-0.830957	-0.75191
CXCL12	0.675721	1.66484	-0.290523	1.08511	-0.604846	-0.915424	-0.839597	-0.775284
FABP5	-0.173732	-0.694614	1.32061	1.70148	-0.778281	-0.788289	0.180119	-0.76729
FNDC1	0.948242	-0.444146	-0.143963	2.06045	-0.714115	-0.730398	-0.73054	-0.245526
CCL13	-0.109486	-0.490564	0.534266	2.2857	-0.576835	-0.586141	-0.492085	-0.564851
F3	-0.58731	-0.643542	-0.156321	-0.612989	1.49386	1.69955	-0.662795	-0.530444
SOX6	-0.633418	-0.669312	-0.281263	-0.560668	1.64341	1.57119	-0.446808	-0.623127
MMP11	-0.585292	-0.723685	-0.300312	-0.688759	1.85294	1.31991	-0.363348	-0.511451
FOXL1	-0.797089	-0.952828	-0.0246287	-0.634259	1.06734	1.91588	-0.486079	-0.0883333
BMP7	-0.366268	-0.651476	-0.246352	-0.24722	0.836244	2.13414	-0.755158	-0.703912
RGS5	-0.310148	-0.558214	-0.597811	-0.560455	-0.626099	-0.563621	1.7471	1.46924
MCAM	-0.595711	-0.670459	-0.415231	-0.629196	-0.356271	-0.162977	2.27219	0.557657
PDGFRB	0.150717	-0.35572	0.0651629	-0.602732	-0.27299	-0.157765	2.27418	-1.10086
NOTCH3	-0.253609	-0.330484	-0.418883	-0.384262	-0.380183	-0.383636	2.47161	-0.320557
RGS16	-0.276835	-0.493394	0.26659	-0.784704	-0.409469	0.0918897	2.30754	-0.701615
DES	-0.381162	-0.405135	-0.401494	-0.416522	-0.410307	-0.385809	-0.0563008	2.45673
ACTG2	-0.407544	-0.635992	-0.584262	-0.526972	0.0995869	-0.327178	-0.00372035	2.38608
MYH11	-0.470019	-0.584565	-0.578267	-0.57737	-0.275967	-0.471144	0.737528	2.2198
CNN1	-0.0939922	-0.462386	-0.600254	-0.471338	-0.453274	-0.573407	0.293628	2.36102
HHIP	-0.436673	-0.449477	-0.030552	-0.301077	-0.455068	-0.323525	-0.452882	2.44925

## Sheet: Fig.2C
Celltype	Sample	Percentage(%)
FAP+ Fibroblasts	P1_Fibrosis	16.9032
FAP+ Fibroblasts	P1_Non-fibrotic	7.18232
FAP+ Fibroblasts	P2_Fibrosis	9.33677
FAP+ Fibroblasts	P2_Non-fibrotic	4.75177
FAP+ Fibroblasts	P3_Fibrosis	11.3409
FAP+ Fibroblasts	P3_Non-fibrotic	7.84
FAP+ Fibroblasts	P4_Fibrosis	13.2331
FAP+ Fibroblasts	P4_Non-fibrotic	4.71464
FAP+ Fibroblasts	P5_Fibrosis	10.7087
FAP+ Fibroblasts	P5_Non-fibrotic	3.16409
FAP+ Fibroblasts	P6_Fibrosis	6.30263
FAP+ Fibroblasts	P6_Non-fibrotic	1.61597
FGFR2+ Fibroblasts	P1_Fibrosis	19.1613
FGFR2+ Fibroblasts	P1_Non-fibrotic	40.1473
FGFR2+ Fibroblasts	P2_Fibrosis	26.1429
FGFR2+ Fibroblasts	P2_Non-fibrotic	38.7943
FGFR2+ Fibroblasts	P3_Fibrosis	12.4687
FGFR2+ Fibroblasts	P3_Non-fibrotic	24.48
FGFR2+ Fibroblasts	P4_Fibrosis	16.8421
FGFR2+ Fibroblasts	P4_Non-fibrotic	45.5335
FGFR2+ Fibroblasts	P5_Fibrosis	16.3476
FGFR2+ Fibroblasts	P5_Non-fibrotic	43.8558
FGFR2+ Fibroblasts	P6_Fibrosis	27.405
FGFR2+ Fibroblasts	P6_Non-fibrotic	39.6388

## Sheet: Fig.2E
	FAP+ Fibroblasts/CD90+ Fibroblasts(%)
	Non-fibrotic	Fibrosis
1	1.77271	14.2878
2	1.5942	14.5292
3	6.58737	43.3197
4	0.990611	12.5122
5	1.5888	23.5615
6	5.7536	23.7321
	FGFR2+ Fibroblasts/CD90+ Fibroblasts(%)
	Non-fibrotic	Fibrosis
1	71.8401	24.3929
2	14.4927	8.40484
3	30.324	10.7969
4	53.1788	24.8652
5	54.0999	22.6444
6	42.9435	5.57491

## Sheet: Fig.2F
Description	P.adjust	Count
extracellular matrix organization	5.1458e-38	50
extracellular structure organization	8.35487e-38	52
collagen fibril organization	2.75533e-13	14
collagen metabolic process	5.22952e-11	16
ossification	3.82534e-10	25
cartilage development	3.82534e-10	19
connective tissue development	5.03318e-10	21
bone development	5.62538e-10	19
protein folding	1.05377e-08	18
regulation of peptidase activity	2.12874e-08	24

[truncated: 45 more sheets: Fig.2G, Fig.2H, Fig.3B, Fig.3C, Fig.3E, Fig.3F, Fig.3H, Fig.4C, Fig.4E, Fig.4F, Fig.4G, Fig.5B, Fig.6C, Fig.6D, Fig.6E, Fig.6G, Fig.6H, Fig.7D, Fig.7F, Fig.7H …]
